# Supplementary material for: A new extended Chen distribution for modelling COVID-19 data
Source: PLoS One. 2025 Jan 3;20(1):e0316235. doi: 10.1371/journal.pone.0316235 (PMC11698366; doi:10.1371/journal.pone.0316235)
Supplement: S1 Appendix — (ZIP) [file pone.0316235.s001.zip]

Archive with 2 entries (2 files):
- main.pdf
- main.tex
