# Supplementary material for: A new extended Chen distribution for modelling COVID-19 data
Source: PLoS One. 2025 Jan 3;20(1):e0316235. doi: 10.1371/journal.pone.0316235 (PMC11698366; doi:10.1371/journal.pone.0316235)
Supplement: S1 Appendix — (ZIP) [file pone.0316235.s001.zip › main.tex]

\documentclass{article}
\usepackage{graphicx} % Required for inserting images
\usepackage{amsmath}
\usepackage{accents}

\title{Appendix-Topp-Leone}

\begin{document}


\section*{Appendix}
The observed information matrix can be written as follows:
\begin{equation*}
	I(\Theta)= -
	\begin{bmatrix}
		\frac{\partial^2 \ell}{\partial \alpha^2} & \frac{\partial^2 \ell }{\partial \alpha \partial \beta} & \frac{\partial^2 \ell }{\partial \alpha \partial \lambda} & \frac{\partial^2 \ell }{\partial \alpha \partial b}\\
		& \frac{\partial^2 \ell}{\partial \beta^2}  & \frac{\partial^2 \ell }{\partial \beta \partial \lambda} & \frac{\partial^2 \ell }{\partial \beta \partial b}\\
		& & \frac{\partial^2 \ell}{\partial \lambda^2}&\frac{\partial^2 \ell }{\partial \lambda \partial b}\\
		& & & \frac{\partial^2 \ell}{\partial b^2}
	\end{bmatrix}   
\end{equation*}
where $\Theta=(\alpha, \beta, \lambda, b)^{'}$. The elements of the matrix are given below:
\begin{equation} \label{alpha2}
\begin{split} 
 \frac{\partial^2 \ell }{\partial \alpha^2}=\frac{-n}{\alpha^2}
\end{split}
\end{equation}
%\begingroup\makeatletter\def\f@size{5}\check@mathfonts
%\def\maketag@@@#1{\hbox{\m@th\large\normalfont#1}}%
% 2-nd D for alpha beta
\begin{equation} \label{alphaBeta}
\begin{split} 
\frac{\partial^2 \ell }{\partial \alpha \partial \beta} = \frac{2 \left( 1 - e^{\lambda \left( 1 - e^{x_i^{\beta}} \right)} \right)^{b - 1} b e^{\lambda \left( 1 - e^{x_i^{\beta}} \right)} \lambda e^{x_i^{\beta}} x_i \left( 1 - \left( 1 - e^{\lambda \left( 1 - e^{x_i^{\beta}} \right)} \right)^{b} \right)}{1 - \left( 1 - \left( 1 - e^{\lambda \left( 1 - e^{x_i^{\beta}} \right)} \right)^{b} \right)^{2}},
\end{split}
\end{equation}

% 2-nd D for alpha lambda
\begin{equation} \label{alphaLmbda}
\begin{split} 
   \frac{\partial^2 \ell }{\partial \alpha \partial \lambda}  = - \frac{2 \left( 1 - e^{\lambda  \left( 1 - e^{x_i^{\beta}} \right)} \right)^{b - 1} b e^{\lambda  \left( 1 - e^{x_i^{\beta}} \right)} \left( 1 - e^{x_i^{\beta}} \right) \left( 1 - \left( 1 - e^{\lambda  \left( 1 - e^{x_i^{\beta}} \right)} \right)^{b} \right)}{1 - \left( 1 - \left( 1 - e^{\lambda  \left( 1 - e^{x_i^{\beta}} \right)} \right)^{b} \right)^{2}}
\end{split},
\end{equation}

\begingroup\makeatletter\def\f@size{6}\check@mathfonts
\def\maketag@@@#1{\hbox{\m@th\large\normalfont#1}}%

% 2-nd D for alpha b
\begin{equation} \label{alphaB}
\begin{split} 
   \frac{\partial^2 \ell }{\partial \alpha \partial b}  = \frac{2 \left( 1 - e^{\lambda \left( 1 - e^{x_i^{\beta}} \right)} \right)^{b} \log \left( 1 - e^{\lambda \left( 1 - e^{x_i^{\beta}} \right)} \right) \left( 1 - \left( 1 - e^{\lambda \left( 1 - e^{x_i^{\beta}} \right)} \right)^{b} \right)}{1 - \left( 1 - \left( 1 - e^{\lambda \left( 1 - e^{x_i^{\beta}} \right)} \right)^{b} \right)^{2}},
\end{split}
\end{equation}

\begin{equation} \label{beta2}
\begin{split} 
   \frac{\partial^2 \ell }{\partial \beta^2}  =&\sum_{i=1}^{n}x_{i} ^{\beta } \log(x_{i}) ^{2} - \frac{n}{ \beta  ^{2}}  - \lambda \sum_{i=1}^{n} 2x_{i} e^{x_{i} ^{\beta }} \\
   &+ \left( b - 1\right)\sum_{i=1}^{n}  \left( \frac{2x_{i} e^{\lambda  \left( 1 - e^{x_{i} ^{\beta }} \right)}  \lambda  e^{x_{i} ^{\beta }} - e^{\lambda  \left( 1 - e^{x_{i} ^{\beta }} \right)}  \left( \lambda  e^{x_{i} ^{\beta }}  x_{i} \right)  ^{2}}{1 - e^{\lambda  \left( 1 - e^{x_i ^{\beta }} \right)}} \right) - \sum_{i=1}^{n}\frac{\left( e^{\lambda  \left( 1 - e^{x_{i} ^{\beta }} \right)}  \lambda  e^{x_{i} ^{\beta }}  x_{i} \right)  ^{2}}{\left( 1 - e^{\lambda  \left( 1 - e^{x_{i} ^{\beta }} \right)} \right)  ^{2}}\\
    &- \sum_{i=1}^{n}\left( \frac{\lambda b e^{\lambda  \left( 1 - {e^{}{x_{i}} ^{\beta }}^{b}\right)}    \left( \left( 1 - e^{{x_{i}} ^{\beta }} \right)  ^{b - 1} e^{x_{i} ^{\beta }}  x_{i}^{2} - b\left( b - 1\right) \left( 1 - e^{x_{i} ^{\beta }} \right)  ^{b - 2}   (e^{x_{i} ^{\beta }})^{2}  x_{i}^{2} \right)}{1 - \left( 1 - e^{\lambda  \left( 1 - e^{{x_{i} ^{\beta }}  ^{b}}\right)} \right)}  \right)\\
     &-\sum_{i=1}^{n} \frac{b e^{\lambda  \left( 1 - e^{{x_{i} ^{\beta }}  ^{b}}\right)}  \left( \lambda  \left( 1 - e^{x_{i} ^{\beta }} \right)  ^{b - 1} e^{x_{i} ^{\beta }}  x_{i} \right)  ^{2}}{1 - \left( 1 - e^{\lambda  \left( 1 - e^{{x_{i} ^{\beta }}  ^{b}}\right)} \right)} + \sum_{i=1}^{n}\frac{\left( e^{\lambda  \left( 1 - e^{{x_{i} ^{\beta }}  ^{b}}\right)}  \lambda  \left( 1 - e^{x_{i} ^{\beta }} \right)  ^{b - 1} b e^{x_{i} ^{\beta }}  x_{i} \right)  ^{2}}{\left( 1 - \left( 1 - e^{\lambda  \left( 1 - e^{{x_{i} ^{\beta }}  ^{b}}\right)} \right) \right)  ^{2}}) \\
   &+ \left( \alpha  - 1\right) \sum_{i=1}^{n} \left( \frac{2  \left( \left( 1 - e^{\lambda  \left( 1 - e^{x_i ^{\beta }} \right)}  \right)  ^{b - 2} \left( b - 1\right)  e^{\lambda  \left( 1 - e^{x_i ^{\beta }} \right)}  \lambda  e^{x_i ^{\beta }}  x_i  b e^{\lambda  \left( 1 - e^{x_i ^{\beta }} \right)}  \lambda  e^{x_i ^{\beta }}  x_i \right)}{1 - \left( 1 - \left( 1 - e^{\lambda  \left( 1 - e^{x_i ^{\beta }} \right)} \right)  ^{b}\right)  ^{2}} \right)\\
   & +\sum_{i=1}^{n} \frac{\left( 1 - e^{\lambda  \left( 1 - e^{x_i ^{\beta }} \right)} \right)  ^{b - 1} b ( e^{\lambda  \left( 1 - e^{x_i ^{\beta }} \right)}  \lambda  e^{x_i ^{\beta }}  x_i  ^{2}}{1 - \left( 1 - \left( 1 - e^{\lambda  \left( 1 - e^{x_i ^{\beta }} \right)} \right)  ^{b}\right)  ^{2}}\\
   &- \sum_{i=1}^{n}\frac{e^{\lambda  \left( 1 - e^{x_i ^{\beta }} \right)}  \left( \lambda  e^{x_i ^{\beta }}  x_i \right)  ^{2}  \left( 1 - \left( 1 - e^{\lambda  \left( 1 - e^{x_i ^{\beta }} \right)} \right)  ^{b}\right)}{1 - ( 1 - ( 1 - e^{\lambda  \left( 1 - e^{x_i ^{\beta }} \right)})  ^{b})  ^{2}} - \sum_{i=1}^{n}\frac{\left( \left( 1 - e^{\lambda  \left( 1 - e^{x_i ^{\beta }} \right)} \right)  ^{b - 1} b e^{\lambda  \left( 1 - e^{x_i ^{\beta }} \right)}  \lambda  e^{x_i ^{\beta }}  x_i \right)  ^{2}}{1 - \left( 1 - \left( 1 - e^{\lambda  \left( 1 - e^{x_i ^{\beta }} \right)} \right)  ^{b}\right)  ^{2}}\\
    &- 4\sum_{i=1}^{n}\frac{ \left( \left( 1 - e^{\lambda  \left( 1 - e^{x_i ^{\beta }} \right)} \right)  ^{b - 1} b e^{\lambda  \left( 1 - e^{x_i ^{\beta }} \right)}  \lambda  e^{x_i ^{\beta }}  x_i  \left( 1 - \left( 1 - e^{\lambda  \left( 1 - e^{x_i ^{\beta }} \right)} \right)  ^{b}\right) \right)  ^{2}}{\left( 1 - \left( 1 - \left( 1 - e^{\lambda  \left( 1 - e^{x_i ^{\beta }} \right)} \right)  ^{b}\right)  ^{2}\right)  ^{2}},
\end{split}
   \end{equation}
\begingroup\makeatletter\def\f@size{6}\check@mathfonts
\def\maketag@@@#1{\hbox{\m@th\large\normalfont#1}}%


% 2-nd D for beta alpha
\begin{equation} \label{betaAlpha}
\begin{split} 
   \frac{\partial^2 \ell }{\partial \beta \partial \alpha}  =& \sum_{i=1}^{n} \frac{2 \left( 1 - e^{\lambda  \left( 1 - e^{x_i ^{\beta }} \right)} \right)  ^{b - 1} b e^{\lambda  \left( 1 - e^{x_i ^{\beta }} \right)}  \lambda  e^{x_i ^{\beta }}  x_i  \left( 1 - \left( 1 - e^{\lambda  \left( 1 - e^{x_i ^{\beta }} \right)} \right)  ^{b}\right)}{1 - \left( 1 - \left( 1 - e^{\lambda  \left( 1 - e^{x_i ^{\beta }} \right)} \right)  ^{b}\right)  ^{2}},
\end{split}
\end{equation}

% 2-nd D for beta lambda
\begingroup\makeatletter\def\f@size{6}\check@mathfonts
\def\maketag@@@#1{\hbox{\m@th\large\normalfont#1}}%
\begin{equation} \label{betalambda}
\begin{split} 
   \frac{\partial^2 \ell }{\partial \beta \partial \lambda}  =&  - \sum_{i=1}^{n} e^{x_i^{\beta}}  x_i + \left( b - 1\right) \sum_{i=1}^{n} \frac{e^{\lambda  \left( 1 - e^{x_i^{\beta}} \right)}  \left( 1 - e^{x_i^{\beta}} \right)  \lambda  e^{x_i^{\beta}}  x_i  + e^{\lambda  \left( 1 - e^{x_i^{\beta}} \right)}  e^{x_i^{\beta}}  x_i }{1 - e^{\lambda  \left( 1 - e^{x_i^{\beta}} \right)}} \\
 &+ \sum_{i=1}^{n}\frac{e^{\lambda  \left( 1 - e^{x_i^{\beta}} \right)}  \lambda  e^{x_i^{\beta}}  x_i  e^{\lambda  \left( 1 - e^{x_i^{\beta}} \right)}  \left( 1 - e^{x_i^{\beta}} \right)}{\left( 1 - e^{\lambda  \left( 1 - e^{x_i^{\beta}} \right)} \right)  ^{2}} \\
  &- \sum_{i=1}^{n}  \frac{e^{\lambda  \left( 1 - e^{x_i^{\beta}} \right)  ^{b}}  \left( 1 - e^{x_i^{\beta}} \right)  ^{b} \lambda  \left( 1 - e^{x_i^{\beta}} \right)  ^{b - 1} b e^{x_i^{\beta}}  x_i  + e^{\lambda  \left( 1 - e^{x_i^{\beta}} \right)  ^{b}}  \left( 1 - e^{x_i^{\beta}} \right)  ^{b - 1} b e^{x_i^{\beta}}  x_i }{1 - \left( 1 - e^{\lambda  \left( 1 - e^{x_i^{\beta}} \right)  ^{b}} \right)}\\
   &- \sum_{i=1}^{n}\frac{e^{\lambda  \left( 1 - e^{x_i^{\beta}} \right)  ^{b}}  \lambda  \left( 1 - e^{x_i^{\beta}} \right)  ^{b - 1} b e^{x_i^{\beta}}  x_i  e^{\lambda  \left( 1 - e^{x_i^{\beta}} \right)  ^{b}}  \left( 1 - e^{x_i^{\beta}} \right)  ^{b}}{\left( 1 - \left( 1 - e^{\lambda  \left( 1 - e^{x_i^{\beta}} \right)  ^{b}} \right) \right)  ^{2}} \\
   &+ \left( \alpha  - 1\right) \sum_{i=1}^{n} \frac{2 \left( 1 - e^{\lambda  \left( 1 - e^{x_i^{\beta}} \right)} \right)  ^{b - 1} b \left( e^{\lambda  \left( 1 - e^{x_i^{\beta}} \right)}  \left( 1 - e^{x_i^{\beta}} \right)  \lambda  e^{x_i^{\beta}}  x_i \right)}{1 - \left( 1 - \left( 1 - e^{\lambda  \left( 1 - e^{x_i^{\beta}} \right)} \right)  ^{b}\right)  ^{2}},
\end{split}
\end{equation}

\begingroup\makeatletter\def\f@size{5}\check@mathfonts
\def\maketag@@@#1{\hbox{\m@th\large\normalfont#1}}%


% 2-nd D for beta b
\begin{equation} \label{betab}
\begin{split} 
   \frac{\partial^2 \ell }{\partial \beta \partial b}  =& \sum_{i=1}^{n}\frac{e^{\lambda  \left( 1 - e^{x_i^{\beta}} \right)}  \lambda  e^{x_i^{\beta}}  x_i }{1 - e^{\lambda  \left( 1 - e^{x_i^{\beta}} \right)}} \\
   &- \sum_{i=1}^{n} \frac{e^{\lambda  \left( 1 - e^{x_i^{\beta}} \right)  ^{b}}  \lambda  \left( 1 - e^{x_i^{\beta}} \right)  ^{b} \log\left( 1 - e^{x_i^{\beta}} \right)  \lambda  \left( 1 - e^{x_i^{\beta}} \right)  ^{b - 1} b e^{x_i^{\beta}}  x_i}{1 - \left( 1 - e^{\lambda  \left( 1 - e^{x_i^{\beta}} \right)  ^{b}} \right)} \\
   & +\sum_{i=1}^{n}\frac{e^{\lambda  \left( 1 - e^{x_i^{\beta}} \right)  ^{b}}  \lambda  \left( \left( 1 - e^{x_i^{\beta}} \right)  ^{b - 1} \log\left( 1 - e^{x_i^{\beta}} \right)  b e^{x_i^{\beta}}  x_i  + \left( 1 - e^{x_i^{\beta}} \right)  ^{b - 1} e^{x_i^{\beta}}  x_i \right)}{1 - \left( 1 - e^{\lambda  \left( 1 - e^{x_i^{\beta}} \right)  ^{b}} \right)}\\ 
   &- \sum_{i=1}^{n}\frac{e^{\lambda  \left( 1 - e^{x_i^{\beta}} \right)  ^{b}}  \lambda  \left( 1 - e^{x_i^{\beta}} \right)  ^{b - 1} b e^{x_i^{\beta}}  x_i  e^{\lambda  \left( 1 - e^{x_i^{\beta}} \right)  ^{b}}  \lambda  \left( 1 - e^{x_i^{\beta}} \right)  ^{b} \log\left( 1 - e^{x_i^{\beta}} \right)}{\left( 1 - \left( 1 - e^{\lambda  \left( 1 - e^{x_i^{\beta}} \right)  ^{b}} \right) \right)  ^{2}} \\
   &+ \left( \alpha  - 1\right)  \sum_{i=1}^{n} \frac{2 \left( 1 - e^{\lambda  \left( 1 - e^{x_i^{\beta}} \right)} \right)  ^{b - 1} \log\left( 1 - e^{\lambda  \left( 1 - e^{x_i^{\beta}} \right)} \right)  b e^{\lambda  \left( 1 - e^{x_i^{\beta}} \right)}  \lambda  e^{x_i^{\beta}}  x_i}{1 - \left( 1 - \left( 1 - e^{\lambda  \left( 1 - e^{x_i^{\beta}} \right)} \right)  ^{b}\right)  ^{2}} \\
   &  + \sum_{i=1}^{n}\frac{\left( 1 - e^{\lambda  \left( 1 - e^{x_i^{\beta}} \right)} \right)  ^{b - 1} e^{\lambda  \left( 1 - e^{x_i^{\beta}} \right)}  \lambda  e^{x_i^{\beta}} \log\left( e^{x_i} \right)  \left( 1 - \left( 1 - e^{\lambda  \left( 1 - e^{x_i^{\beta}} \right)} \right)  ^{b}\right)}{1 - \left( 1 - \left( 1 - e^{\lambda  \left( 1 - e^{x_i^{\beta}} \right)} \right)  ^{b}\right)  ^{2}}\\
   &- \sum_{i=1}^{n}\frac{\left( 1 - e^{\lambda  \left( 1 - e^{x_i^{\beta}} \right)} \right)  ^{b - 1} b e^{\lambda  \left( 1 - e^{x_i^{\beta}} \right)}  \lambda  e^{x_i^{\beta}}  x_i  \left( 1 - e^{\lambda  \left( 1 - e^{x_i^{\beta}} \right)} \right)  ^{b} \log\left( 1 - e^{\lambda  \left( 1 - e^{x_i^{\beta}} \right)} \right)}{1 - \left( 1 - \left( 1 - e^{\lambda  \left( 1 - e^{x_i^{\beta}} \right)} \right)  ^{b}\right)  ^{2}}\\ 
   &- \sum_{i=1}^{n}\frac{2 \left( 1 - e^{\lambda  \left( 1 - e^{x_i^{\beta}} \right)} \right)  ^{b - 1} b e^{\lambda  \left( 1 - e^{x_i^{\beta}} \right)}  \lambda  e^{x_i^{\beta}}  x_i  \left( 1 - \left( 1 - e^{\lambda  \left( 1 - e^{x_i^{\beta}} \right)} \right)  ^{b}\right)}{\left( 1 - \left( 1 - \left( 1 - e^{\lambda  \left( 1 - e^{x_i^{\beta}} \right)} \right)  ^{b}\right)  ^{2}\right)  ^{2}}\\
   & \times  2 \left( 1 - e^{\lambda  \left( 1 - e^{x_i^{\beta}} \right)} \right)  ^{b} \log\left( 1 - e^{\lambda  \left( 1 - e^{x_i^{\beta}} \right)} \right)  \left( 1 - \left( 1 - e^{\lambda  \left( 1 - e^{x_i^{\beta}} \right)} \right)  ^{b}\right),
\end{split}
\end{equation}

% 2-nd D for lambda^2
\begin{equation} \label{lambda2}
\begin{split} 
   \frac{\partial^2 \ell }{\partial \lambda^2 }  =& \sum_{i=1}^{n}\frac{e^{\lambda  \left( 1 - e^{x_i^{\beta}} \right)  ^{b}}  \left( \left( 1 - e^{x_i^{\beta}} \right)  ^{b}\right)  ^{2}}{1 - \left( 1 - e^{\lambda  \left( 1 - e^{x_i^{\beta}} \right)  ^{b}} \right)} \\
   &- \frac{n}{ \lambda  ^{2}}  +\sum_{i=1}^{n} \left( b - 1\right) \frac{e^{\lambda  \left( 1 - e^{x_i^{\beta}} \right)}  \left( 1 - e^{x_i^{\beta}} \right)  ^{2}}{1 - e^{\lambda  \left( 1 - e^{x_i^{\beta}} \right)}}  + \sum_{i=1}^{n}\frac{\left( e^{\lambda  \left( 1 - e^{x_i^{\beta}} \right)}  \left( 1 - e^{x_i^{\beta}} \right)\right)  ^{2}}{\left( 1 - e^{\lambda  \left( 1 - e^{x_i^{\beta}} \right)} \right)  ^{2}}  \\
   &- \left( \alpha  - 1\right)  \sum_{i=1}^{n} \frac{2 \left( 1 - e^{\lambda  \left( 1 - e^{x_i^{\beta}} \right)} \right)  ^{b - 1} b e^{\lambda  \left( 1 - e^{x_i^{\beta}} \right)}  \left( 1 - e^{x_i^{\beta}} \right)  ^{2}}{1 - \left( 1 - \left( 1 - e^{\lambda  \left( 1 - e^{x_i^{\beta}} \right)} \right)  ^{b}\right)  ^{2}} \\
   &-\sum_{i=1}^{n} \frac{\left( 1 - e^{\lambda  \left( 1 - e^{x_i^{\beta}} \right)} \right)  ^{b - 2} \left( b - 1\right)  e^{{\lambda  \left( 1 - e^{{x_i}^{\beta}} \right)}^{2}}  \left( 1 - e^{x_i^{\beta}} \right)^{2}  b   \left( 1 - \left( 1 - e^{\lambda  \left( 1 - e^{x_i^{\beta}} \right)} \right)  ^{b}\right)}{1 - \left( 1 - \left( 1 - e^{\lambda  \left( 1 - e^{x_i^{\beta}} \right)} \right)  ^{b}\right)  ^{2}}\\
   &+ \sum_{i=1}^{n}\frac{\left( \left( 1 - e^{\lambda  \left( 1 - e^{x_i^{\beta}} \right)} \right)  ^{b - 1} b e^{\lambda  \left( 1 - e^{x_i^{\beta}} \right)}  \left( 1 - e^{x_i^{\beta}} \right)\right)  ^{2}}{1 - \left( 1 - \left( 1 - e^{\lambda  \left( 1 - e^{x_i^{\beta}} \right)} \right)  ^{b}\right)  ^{2}}\\
   &+ \sum_{i=1}^{n}\frac{4 \left( \left( 1 - e^{\lambda  \left( 1 - e^{x_i^{\beta}} \right)} \right)  ^{b - 1} b e^{\lambda  \left( 1 - e^{x_i^{\beta}} \right)}  \left( 1 - e^{x_i^{\beta}} \right)  \left( 1 - \left( 1 - e^{\lambda  \left( 1 - e^{x_i^{\beta}} \right)} \right)  ^{b}\right) \right)  ^{2}}{\left( 1 - \left( 1 - \left( 1 - e^{\lambda  \left( 1 - e^{x_i^{\beta}} \right)} \right)  ^{b}\right)  ^{2}\right)  ^{2}},
\end{split}  
\end{equation}

% 2-nd D for lambda b
\begin{equation} \label{lambdab}
\begin{split} 
   \frac{\partial^2 \ell }{\partial \lambda \partial b}  =&- \sum_{i=1}^{n}\frac{e^{\lambda  \left( 1 - e^{x_i^{\beta}} \right)}  \left( 1 - e^{x_i^{\beta}} \right)}{1 - e^{\lambda  \left( 1 - e^{x_i^{\beta}} \right)}} \\
   &+ \sum_{i=1}^{n}\frac{e^{\lambda  \left( 1 - e^{x_i^{\beta}} \right)  ^{b}}  \lambda  \left( 1 - e^{x_i^{\beta}} \right)  ^{2b} \log\left( 1 - e^{x_i^{\beta}} \right) + e^{\lambda  \left( 1 - e^{x_i^{\beta}} \right)  ^{b}}  \left( 1 - e^{x_i^{\beta}} \right)  ^{b} \log\left( 1 - e^{x_i^{\beta}} \right)}{1 - \left( 1 - e^{\lambda  \left( 1 - e^{x_i^{\beta}} \right)  ^{b}} \right)}  \\
   &- \sum_{i=1}^{n}\frac{\left(e^{\lambda  \left( 1 - e^{x_i^{\beta}} \right)  ^{b}}\right)^{2} \left( 1 - e^{x_i^{\beta}} \right)  ^{2b}   \lambda  \log\left( 1 - e^{x_i^{\beta}} \right)}{\left( 1 - \left( 1 - e^{\lambda  \left( 1 - e^{x_i^{\beta}} \right)  ^{b}} \right) \right)  ^{2}} \\
   &- \left( \alpha  - 1\right)  \sum_{i=1}^{n} \frac{2 \left( \left( 1 - e^{\lambda  \left( 1 - e^{x_i^{\beta}} \right)} \right)  ^{b - 1} \log\left( 1 - e^{\lambda  \left( 1 - e^{x_i^{\beta}} \right)} \right)  b e^{\lambda  \left( 1 - e^{x_i^{\beta}} \right)}  \left( 1 - e^{x_i^{\beta}} \right)\right)}{1 - \left( 1 - \left( 1 - e^{\lambda  \left( 1 - e^{x_i^{\beta}} \right)} \right)  ^{b}\right)  ^{2}}  \\
   & +\sum_{i=1}^{n} \frac{\left( 1 - e^{\lambda  \left( 1 - e^{x_i^{\beta}} \right)} \right)  ^{b - 1} e^{\lambda  \left( 1 - e^{x_i^{\beta}} \right)}  \left( 1 - e^{x_i^{\beta}} \right)  \left( 1 - \left( 1 - e^{\lambda  \left( 1 - e^{x_i^{\beta}} \right)} \right)  ^{b}\right)}{1 - \left( 1 - \left( 1 - e^{\lambda  \left( 1 - e^{x_i^{\beta}} \right)} \right)  ^{b}\right)  ^{2}} \\
    & - \sum_{i=1}^{n}\frac{b\left( 1 - e^{\lambda  \left( 1 - e^{x_i^{\beta}} \right)} \right)  ^{2b - 1}  e^{\lambda  \left( 1 - e^{x_i^{\beta}} \right)}  \left( 1 - e^{x_i^{\beta}} \right) \log\left( 1 - e^{\lambda  \left( 1 - e^{x_i^{\beta}} \right)} \right)}{1 - \left( 1 - \left( 1 - e^{\lambda  \left( 1 - e^{x_i^{\beta}} \right)} \right)  ^{b}\right)  ^{2}} \\
    &-\sum_{i=1}^{n} \frac{2 \left( 1 - e^{\lambda  \left( 1 - e^{x_i^{\beta}} \right)} \right)  ^{b - 1} b e^{\lambda  \left( 1 - e^{x_i^{\beta}} \right)}  \left( 1 - e^{x_i^{\beta}} \right)  \left( 1 - \left( 1 - e^{\lambda  \left( 1 - e^{x_i^{\beta}} \right)} \right)  ^{b}\right)}{\left( 1 - \left( 1 - \left( 1 - e^{\lambda  \left( 1 - e^{x_i^{\beta}} \right)} \right)  ^{b}\right)  ^{2}\right)  ^{2}}\\
     & \times  2 \left( 1 - e^{\lambda  \left( 1 - e^{x_i^{\beta}} \right)} \right)  ^{b} \log\left( 1 - e^{\lambda  \left( 1 - e^{x_i^{\beta}} \right)} \right)  \left( 1 - \left( 1 - e^{\lambda  \left( 1 - e^{x_i^{\beta}} \right)} \right)  ^{b}\right),
     \end{split}
\end{equation}
     % 2-nd D for b^2
\begin{equation} \label{b2}
\begin{split} 
   \frac{\partial^2 \ell }{\partial b^2 }  =& \sum_{i=1}^{n} \frac{e^{\lambda  \left( 1 - e^{x_i^{\beta}} \right)  ^{b}}  \left( \lambda  \left( 1 - e^{x_i^{\beta}} \right)  ^{b} \log\left( 1 - e^{x_i^{\beta}} \right) \right)  ^{2} + e^{\lambda  \left( 1 - e^{x_i^{\beta}} \right)  ^{b}}  \lambda  \left( 1 - e^{x_i^{\beta}} \right)  ^{b} \log\left( 1 - e^{x_i^{\beta}} \right)  ^{2}}{1 - \left( 1 - e^{\lambda  \left( 1 - e^{x_i^{\beta}} \right)  ^{b}} \right)}  \\
   &- \sum_{i=1}^{n} \frac{\left( e^{\lambda  \left( 1 - e^{x_i^{\beta}} \right)  ^{b}}  \lambda  \left( 1 - e^{x_i^{\beta}} \right)  ^{b} \log\left( 1 - e^{x_i^{\beta}} \right) \right)  ^{2}}{\left( 1 - \left( 1 - e^{\lambda  \left( 1 - e^{x_i^{\beta}} \right)  ^{b}} \right) \right)  ^{2}}  \\
   &- \frac{n}{ b^{2}} + \left( \alpha  - 1\right) \sum_{i=1}^{n} \frac{2 \left( 1 - e^{\lambda  \left( 1 - e^{x_i^{\beta}} \right)} \right)  ^{b} \log\left( 1 - e^{\lambda  \left( 1 - e^{x_i^{\beta}} \right)} \right)  ^{2} \left( 1 - \left( 1 - e^{\lambda  \left( 1 - e^{x_i^{\beta}} \right)} \right)  ^{b}\right) }{1 - \left( 1 - \left( 1 - e^{\lambda  \left( 1 - e^{x_i^{\beta}} \right)} \right)  ^{b}\right)  ^{2}}  \\
   & - \sum_{i=1}^{n} \frac{\left( \left( 1 - e^{\lambda  \left( 1 - e^{x_i^{\beta}} \right)} \right)  ^{b} \log\left( 1 - e^{\lambda  \left( 1 - e^{x_i^{\beta}} \right)} \right) \right)  ^{2}}{1 - \left( 1 - \left( 1 - e^{\lambda  \left( 1 - e^{x_i^{\beta}} \right)} \right)  ^{b}\right)  ^{2}} \\
   &- \sum_{i=1}^{n} \frac{4 \left( \left( 1 - e^{\lambda  \left( 1 - e^{x_i^{\beta}} \right)} \right)  ^{b} \log\left( 1 - e^{\lambda  \left( 1 - e^{x_i^{\beta}} \right)} \right)  \left( 1 - \left( 1 - e^{\lambda  \left( 1 - e^{x_i^{\beta}} \right)} \right)  ^{b}\right) \right)  ^{2}}{\left( 1 - \left( 1 - \left( 1 - e^{\lambda  \left( 1 - e^{x_i^{\beta}} \right)} \right)  ^{b}\right)  ^{2}\right)  ^{2}}.
\end{split}
\end{equation}

\end{document}
