# Supplementary material for: A new extended Chen distribution for modelling COVID-19 data
Source: PLoS One. 2025 Jan 3;20(1):e0316235. doi: 10.1371/journal.pone.0316235 (PMC11698366; doi:10.1371/journal.pone.0316235)
Supplement: S1 Data — (XLSX) [file pone.0316235.s002.xlsx]

## Sheet: Sheet1
		The infected data of Saudi Arabia for 65 days (data1)
	1024	1746	2585	3045	3168	3575	3068
	3460	4778	4652	5362	5499	5628	5281
	5477	5505	5873	5928	5591	4884	4608
	4535	4838	4541	4526	4738	4474	3913
	3669	4211	3861	4092	3852	3555	3013
	3260	3747	3330	3162	2866	2523	1726
	2136	2227	1982	1793	1569	1376	997
	1031	1052	841	627	677	664	537
	632	653	563	476	407	363	283
	317	279
