# Supplementary material for: A new extended Chen distribution for modelling COVID-19 data
Source: PLoS One. 2025 Jan 3;20(1):e0316235. doi: 10.1371/journal.pone.0316235 (PMC11698366; doi:10.1371/journal.pone.0316235)
Supplement: S2 Data — (XLSX) [file pone.0316235.s003.xlsx]

## Sheet: Sheet1
				The recovered data of Saudi Arabia for 65 days (data 2)
			298	341	375	424	608	817	793
			843	893	2051	2499	2978	3511	2996
			3405	4349	4535	4981	5238	6090	4622
			5072	6296	5212	5772	4973	4445	4284
			4375	5162	4377	4604	4638	4023	4824
			3878	4083	3464	4088	3379	3825	2983
			2983	3469	3372	3207	2847	2596	1928
			2136	2036	1922	1880	1585	1409	1085
			995	1081	839	719	685	559	525
			668	645
